# Supplementary material for: Cyclic AMP is a global virulence regulator governing inter and intrabacterial signalling in Acinetobacter baumannii
Source: PLoS Pathog. 2024 Sep 6;20(9):e1012529. doi: 10.1371/journal.ppat.1012529 (PMC11410210; doi:10.1371/journal.ppat.1012529)
Supplement: S1 Table — (XLSX) [file ppat.1012529.s011.xlsx]

## Sheet: Strains, plasdmids and primers
Supplementary Table S1. Strains, plasmids and primers used in this work.
Name	Strain	Notes		Reference
WT	A. baumannii AB5075-UW	Wild-type strain		Manoil AB5075 mutant library; (Gallagher et al., 2015)
WT EV(Tc)	AB5075/miniTn7-Tc (empty)	AB5075 derivative bearing a miniTn7T-Tc-lacIq-Ptac insertion in the attTn7 site		This work
WT EV(Tel)	AB5075/miniTn7-Tel (empty)	AB5075 derivative bearing a miniTn7T-Tel-lacIq-Ptac insertion in the attTn7 site		This work
WT+cavA	AB5075/miniTn7-Tc-lacIq-Ptac::cavA	AB5075 derivative bearing a miniTn7T-Tc-lacIq-Ptac::cavA insertion in the attTn7 site		This work
WT+cavB	AB5075/miniTn7-Tc-lacIq-Ptac::cavB	AB5075 derivative bearing a miniTn7T-Tc-lacIq-Ptac::cavB insertion in the attTn7 site		This work
WT+vfr	AB5075/miniTn7-Tel-lacIq-Ptac::vfr	AB5075 derivative bearing a miniTn7T-Tel-lacIq-Ptac::vfr insertion in the attTn7 site		This work
WT+PpilA	AB5075/miniTn7T-zeo-PpilA::gfpmut3	AB5075 bearing a miniTn7T-zeo-PpilA::gfpmut3 insertion in the attTn7 site		de Dios et al., 2022
WT+Ppga	AB5075/miniTn7T-zeo-Ppga::gfpmut3	AB5075 bearing a miniTn7T-zeo-Ppga::gfpmut3 insertion in the attTn7 site		This work
ΔcavA	AB5075 ΔcavA	AB5075 derivative, in-frame deletion of cavA (ABUW_2208)		This work
ΔcavA EV(Tc)	ΔcavA/miniTn7-Tc (empty vector)	ΔcavA derivative bearing a miniTn7T-Tc-lacIq-Ptac insertion in the attTn7 site		This work
ΔcavA+cavA	ΔcavA/miniTn7-Tc-lacIq-Ptac::cavA	ΔcavA derivative bearing a miniTn7T-Tc-lacIq-Ptac::cavA insertion in the attTn7 site		This work
ΔcavA EV(Tel)	ΔcavA/miniTn7-Tel (empty vector)	ΔcavA derivative bearing a miniTn7T-Tel-lacIq-Ptac insertion in the attTn7 site		This work
ΔcavA+vfr	ΔcavA/miniTn7-Tel-lacIq-Ptac::vfr	ΔcavA derivative bearing a miniTn7T-Tel-lacIq-Ptac::vfr insertion in the attTn7 site		This work
ΔabaI	AB5075 ΔabaI	AB5075 derivative, in-frame deletion of abaI		This work
ΔcavAΔabaI	AB5075 ΔcavAΔabaI	AB5075 derivative, in-frame deletions of abaI and cavA		This work
ΔcavA/csuC::Tn	ΔcavA/csuC::T26	T26 transposon inserted in 550 of 822nt in the csuC (ABUW_1490) ORF with in-frame deletion of cavA		This work
ΔcavA/pgaA::Tn	ΔcavA/pgaA::T26	T26 transposon inserted in 1723 of 2439nt in the pgaA ORF with in-frame deletion of cavA		This work
ΔcavA+PpilA	ΔcavA/miniTn7T-zeo-PpilA::gfpmut3	ΔcavA derivative bearing a miniTn7T-zeo-PpilA::gfpmut3 insertion in the attTn7 site		This work
ΔcavA+Ppga	ΔcavA/miniTn7T-zeo-Ppga::gfpmut3	ΔcavA derivative bearing a miniTn7T-zeo-Ppga::gfpmut3 insertion in the attTn7 site		This work
ΔcavB	AB5075 ΔcavB	AB5075 derivative, in-frame deletion of cavB (ABUW_1085)		This work
ΔcavAΔcavB	AB5075 ΔcavAΔcavB	AB5075 derivative, in-frame deletions of cavA and cavB		This work
ΔcavAΔcavB EV	ΔcavAΔcavB/miniTn7-Tc (empty vector)	ΔcavAΔcavB derivative bearing a miniTn7T-Tc-lacIq-Ptac insertion in the attTn7 site		This work
ΔcavAΔcavB+cavA	ΔcavAΔcavB/miniTn7-Tc-lacIq-Ptac::cavA	ΔcavAΔcavB derivative bearing a miniTn7T-Tc-lacIq-Ptac::cavA insertion in the attTn7 site		This work
ΔcavAΔcavB+cavB	ΔcavAΔcavB/miniTn7-Tc-lacIq-Ptac::cavB	ΔcavAΔcavB derivative bearing a miniTn7T-Tc-lacIq-Ptac::cavB insertion in the attTn7 site		This work
vfr::Tn / AB07172	vfr146::T26	T26 transposon inserted in 490 of 708nt in the vfr ORF		Manoil AB5075 mutant library; Gallagher et al., 2015
vfr::Tn EV	vfr146::T26/miniTn7-Tel (empty vector)	vfr146::T26 derivative bearing a miniTn7T-Tel-lacIq-Ptac insertion in the attTn7 site		This work
vfr::Tn+vfrWT	vfr146::T26/miniTn7-Tel-lacIq-Ptac::vfrWT	vfr146::T26 derivative bearing a miniTn7T-Tel-lacIq-Ptac::vfr insertion in the attTn7 site with wild-type vfr		This work
vfr::Tn+vfrT138AT139W	vfr146::T26/miniTn7-Tel-lacIq-Ptac::vfrT138AT139W	vfr146::T26 derivative bearing a miniTn7T-Tel-lacIq-Ptac::vfrT138AT139W insertion in the attTn7 site with vfr variant		This work
vfr::Tn+PpilA	vfr::Tn/miniTn7T-zeo-PpilA::gfpmut3	vfr::Tn derivative bearing a miniTn7T-zeo-PpilA::gfpmut3 insertion in the attTn7 site		This work
vfr::Tn+Ppga	vfr::Tn/miniTn7T-zeo-Ppga::gfpmut3	vfr::Tn derivative bearing a miniTn7T-zeo-Ppga::gfpmut3 insertion in the attTn7 site		This work
WT+pleD*	AB5075/miniTn7-Tc-lacIq-Ptac::pleD*	AB5075 derivative bearing a miniTn7T-Tc-lacIq-Ptac::pleD* insertion in the attTn7 site		This work
WT+rocR	AB5075/miniTn7-Tc-lacIq-Ptac::rocR	AB5075 derivative bearing a miniTn7T-Tc-lacIq-Ptac::rocR insertion in the attTn7 site		This work
	E. coli DH5α	F- φ80lacZΔM15, Δ(lacZYA-argF)U169, recA1, endA1, hsdR17(rK-m K-), supE44, thi-1, gyrA, relA1		Hanahan, 1983
	E. coli DH5α λpir	F- φ80lacZΔM15, Δ(lacZYA-argF)U169, recA1, endA1, hsdR17(rK-m K-), supE44, thi-1, gyrA, relA1, λpir lysogen		Martínez-García & de Lorenzo, 2011
	Agrobacterium tumefaciens traG-lacZ	Agrobacterium tumefaciens biosensor containing a plasmid-localized traG-lacZ fusion (pZLR4)		Paulk Tierney & Rather, 2019
Name	Transposon mutant number in Manoil library	Genotype	Tn insertion position in ORF	Reference
ABUW_2208::Tn	AB05781	ABUW_2208-142::T26	521(1470)	Manoil AB5075 mutant library; Gallagher et al., 2015
ABUW_2208::Tn	AB05780	ABUW_2208-127::T26	1005(1470)	Manoil AB5075 mutant library; Gallagher et al., 2015
ABUW_2208::Tn	AB05782	ABUW_2208-104::T26	326(1470)	Manoil AB5075 mutant library; Gallagher et al., 2015
ABUW_2208::Tn	AB05784	ABUW_2208-116::T26	265(1470)	Manoil AB5075 mutant library; Gallagher et al., 2015
ABUW_2208::Tn	AB05783	ABUW_2208-118::T26	282(1470)	Manoil AB5075 mutant library; Gallagher et al., 2015
vfr::Tn	AB07172	vfr146::T26	490(708)	Manoil AB5075 mutant library; Gallagher et al., 2015
csuC::Tn	AB03977	ABUW_1490-171::T26	550(822)	Manoil AB5075 mutant library; Gallagher et al., 2015
pgaA::Tn	AB04139	pgaA181::T26	1723(2439)	Manoil AB5075 mutant library; Gallagher et al., 2015
	Plasmid	Notes		References
	pRK2013	ColE1, tra+. Conjugative helper plasmid. Kmr		Figurski & Helinski, 1979
	pSW-Apr	AprR, oriRK2, xylS, Pm→sceI (transcriptional fusion of I-sceI to Pm)		de Dios et al., 2022
	pTNS2	R6K replicon-based helper plasmid expressing the Tn7 transposase. Apr		Choi et al., 2005
	pEMGT	Kmr, Telr, oriR6K, lacZa with two flanking I-SceI sites		de Dios et al., 2022
	pEMGT-cavA	pEMGT derivative with joined upstream and downstream cavA flanking regions for cavA (ABUW_2208) deletion. Kmr Telr		This work
	pEMGT-cavB	pEMGT derivative with joined upstream and downstream cavB flanking regions for cavB (ABUW_1085) deletion. Kmr Telr		This work
	pEMGT-abaI	pEMGT derivative with joined upstream and downstream abaI flanking regions for abaI deletion. Kmr Telr		This work
	pUC18T-miniTn7T-Tc-lacIq-Ptac	pUC18T derivative vector bearing a miniTn7T backbone including a Tc resistance marker and the lacIq-Ptac expression system. Tcr, Apr		de Dios et al., 2023
	pUC18T-miniTn7T-Tc-lacIq-Ptac::cavA	pUC18T derivative vector bearing a miniTn7T backbone including cavA coding region. Tcr, Apr		This work
	pUC18T-miniTn7T-Tc-lacIq-Ptac::cavB	pUC18T derivative vector bearing a miniTn7T backbone including cavB coding region. Tcr, Apr		This work
	pUC18T-miniTn7T-Tc-lacIq-Ptac::pleD*	pUC18T derivative vector bearing a miniTn7T backbone including pleD* coding region. Telr, Apr		This work
	pUC18T-miniTn7T-Tc-lacIq-Ptac::rocR	pUC18T derivative vector bearing a miniTn7T backbone including rocR coding region. Telr, Apr		This work
	pUC18T-miniTn7T-Tel-lacIq-Ptac	pUC18T derivative vector bearing a miniTn7T backbone including a Tel resistance marker and the lacIq-Ptac expression system. Telr, Apr		This work
	pUC18T-miniTn7T-Tel-lacIq-Ptac::vfr	pUC18T derivative vector bearing a miniTn7T backbone including vfr coding region. Telr, Apr		This work
	pUC18T-miniTn7T-Tel-lacIq-Ptac::vfr(T138A,T139W)	pUC18T derivative vector bearing a miniTn7T backbone including vfr coding region with two point mutations in the cAMP binding site (T138A and T139W). Telr, Apr		This work
	pWH1266	E. coli-Acinetobacter shuttle vector. Apr, Tcr		Hunger et al., 1990
	pWH1266-Apr	E. coli-Acinetobacter shuttle vector. Aprr, Tcr		This work
	pWH1266-Apr-CensYBL	E. coli-Acinetobacter shuttle vector carrying the CensYBL cyclic di-GMP biosensor under the tetR-tetO expression system. Aprr		This work
	pWH1266-Apr-CensYBL*	E. coli-Acinetobacter shuttle vector carrying an inactive version of the CensYBL cyclic di-GMP biosensor under the tetR-tetO expression system. Aprr		This work
	pUC18T-miniTn7T-zeo-gfpmut3	pUC18T derivative vector bearing a miniTn7T backbone including the gfpmut3 coding region to construct transcriptional fusions. Zeor, Apr		Choi & Schweizer, 2006; Addgene #65037
	pUC18T-miniTn7T-zeo-PpilA::gfpmut3	pUC18T derivative vector bearing a miniTn7T backbone including a PpilA::gfpmut3 transcriptional fusion. Zeor, Apr		de Dios et al., 2023
	pUC18T-miniTn7T-zeo-Ppga::gfpmut3	pUC18T derivative vector bearing a miniTn7T backbone including a Ppga::gfpmut3 transcriptional fusion. Zeor, Apr		This work
	pFLAG-attP	attP integration site. Apr, Cmr		Addgene, #110095
	pYDE009	pUC18T-mini-Tn7 T-Gm derivative carrying a tetR-tetP-dcas9-rrnB construct. Apr, Gmr		Bai et al., 2021
	pBluescript-II-SK(+)	Cloning vector. Apr		Stratagene
	pUC18T-miniTn7T-Gm-lacIq-Ptac	pUC18T derivative vector bearing a miniTn7T backbone including a Gm resistance marker and the lacIq-Ptac expression system. Gmr, Apr		Meisner et al., 2016; Addgene #110558
	pMo130-TelR	Suicide vector, Kmr, Telr, sacB, xylE		Amin et al., 2013; Addgene #50799
	Primer	Sequence		References
	cavA up fw	5’ CCTGATCTTGTTCTTCATCGATATCCTCCACATTTCAATGTTGC 3’		This work
	cavA up rv	5’ CCGTATGGAGCTTATTGACC 3’		This work
	cavA down fw	5’ CCACTTATCAAGATGGTCAAAC 3’		This work
	cavA down rv	5’ ATCGATGAAGAACAAGATCAGG 3’		This work
	abaI up fw	5' AATTCATCATCCAATTAACAACAC 3'		This work
	abaI up rv	5' ATTCATTACAAGTGCTTCCAC 3'		This work
	abaI down fw	5' GTGGAAGCACTTGTAATGAATATGTTTGCATGCTTGATTGATATC 3'		This work
	abaI down rv	5' CGTGCTTATGGCAGTAGAAC 3'		This work
	cavA fw	5' AAAAACTGCAGGAAAGAGGAGAAATACTAGGTGCAATTAGAGAGGTTTATAG 3'		This work
	cavA rv	5' TTTTTGGTACCATTTATACCTGATCTTGTTCTTC 3'		This work
	cavB fw	5' AAAAACTGCAGGAAAGAGGAGAAATCTGTTATGGTTGAAGTTGAG 3’		This work
	cavB rv	5' TTTTGGTACCCTTACCAAAATGTTTTTGCCTG 3’		This work
	vfr fw RBS PstI	5' AAAAACTGCAGGAGAAAGAGGAGAAATACTAGATGACTTCAAATTTTTCACAAC 3'		This work
	vfr rv HindIII	5' AAAAAAAGCTTTTAGCCTAACGGAGAATATG 3'		This work
	vfr T138A T139W intra fw	5' GTTCGTCGTTTAAAAAATGCATGGCGTAAAATGACCGATCTTGC 3'		This work
	vfr T138A T139W intra rv	5' GCAAGATCGGTCATTTTACGCCATGCATTTTTTAAACGACGAAC 3'		This work
	AB5075-glmS fw	5' TTTGCTGATGAAAATAGTGG 3'		de Dios et al., 2023; Kumar et al., 2010
	Tn7R	5' CACAGCATAACTGGACTGATTTC 3'		de Dios et al., 2023; Kumar et al., 2010
	tetR RBS fw NdeI	5' TTTTCATATGTCCTTTCTCCTCTTTAGATC 3'		This work
	tetR rv NruI	5' TCGCGATTAAGACCCACTTTCACATTTAAG 3'		This work
	T26 fw1	5' CCTCTAGAGTCGACCTGCAG 3'		This work
	T26 fw2	5' AGCTTCAGGGTTGAGATGTG 3'		This work
	CEKG-2A	5' GGCCACGCGTCGACTAGTACNNNNNNNNNNAGAG 3'		Jacobs et al., 2003
	CEKG-2B	5' GGCCACGCGTCGACTAGTACNNNNNNNNNNACGCC 3'		Jacobs et al., 2003
	CEKG-2C	5' GGCCACGCGTCGACTAGTACNNNNNNNNNNGATAT 3'		Jacobs et al., 2003
	CEKG-4	5' GGCCACGCGTCGACTAGTAC 3'		Jacobs et al., 2003
	1085 up fw	5' GCGACTTCAAGATTCTTACCATTCAACCATAACAGATCTCCC 3'		This work
	1085 up rv	5' CATCAAACCAAAAGCTCATCC 3'		This work
	1085 down fw	5' GTTATCTTCAAGCATCATTTGG 3'		This work
	1085 down rv	5' TGGTAAGAATCTTGAAGTCGC 3'		This work
	Apr fw	5' AGAGGAGACCTAGTTGGCAC 3'		de Dios et al., 2022
	Apr rv	5' GAGCTGAAGAAAGACAATCC 3'		de Dios et al., 2022
	RBS fw PstI	5' AAAAACTGCAGACTAGAGAAAGAGGAGAAATAC 3'		This work
	pleD rv HindIII	5' AAAAAAAGCTTTCTCTAGTATTATTAGGCGGC 3'		This work
	Ppga fw EcoRI	5' TTTTTGAATTCGTTGCCTGCCATTAGTATTTG 3’		This work
	Ppga rv BamHI	5' TTTTTGGATCCCATTTTGAGAATCGAATAGTCC 3’		This work
	miniTXC gfp rv	5' GAATTGGGACAACTCCAGTG 3'		This work
	PpilA fw EcoRI	5' TTTTTGAATTCATTTTACAGGCTATTCTGAGTG 3'		de Dios et al., 2023
