# Supplementary material for: Cyclic AMP is a global virulence regulator governing inter and intrabacterial signalling in Acinetobacter baumannii
Source: PLoS Pathog. 2024 Sep 6;20(9):e1012529. doi: 10.1371/journal.ppat.1012529 (PMC11410210; doi:10.1371/journal.ppat.1012529)
Supplement: S2 Table — Colony forming units were enumerated by serial dilution and plating on LB agar using the same cell suspensions that were used for injection. (XLSX) [file ppat.1012529.s012.xlsx]

## Sheet: Sheet1
Supplementary Table S2. Viable cells injected per Galleria mellonella larvae in each of the in vivo virulence assay replicates for each strain. Colony forming units were enumerated by serial dilution and plating on LB agar using the same cell suspensions that were used for injection.
Sample	R1	R2	R3
WT	1.1 x 105	7.5 x 105	1.3 x 105
ΔcavA	2.6 x 105	1.9 x 105	3.0 x 105
vfr::Tn	6.5 x 105	1.6 x 105	3.5 x 105
ΔcavA EV	6.5 x 105	1.6 x 105	1.6 x 105
vfr::Tn EV	1.2 x 105	6.5 x 104	5.0 x 104
ΔcavA+cavA	9.5 x 104	1.4 x 105	9.5 x 104
vfr::Tn + vfr	7.0 x 104	5.5 x 104	4.5 x 104
