# Supplementary material for: Cyclic AMP is a global virulence regulator governing inter and intrabacterial signalling in Acinetobacter baumannii
Source: PLoS Pathog. 2024 Sep 6;20(9):e1012529. doi: 10.1371/journal.ppat.1012529 (PMC11410210; doi:10.1371/journal.ppat.1012529)
Supplement: S3 Table — (XLSX) [file ppat.1012529.s013.xlsx]

## Sheet: 234 Differentially Expressed Ge
Supplementary Table S3. dRNA-Seq data of differentially expressed genes in ΔcavA+cavA complemented strain vs the control ΔcavA EV strain.
Locustag	Locus	Gene	Description	FeatureType	logFC	PValue	FDR	ΔcavA EV control	ΔcavA EV control	ΔcavA EV control	ΔcavA+cavA	ΔcavA+cavA	ΔcavA+cavA
ABUW_RS00280	ABUW_0057		formate/nitrite transporter family protein	CDS	-1.11401	2.30076e-07	2.84156e-06	15.3255	15.4745	15.09	6.21652	7.60948	7.31829
ABUW_RS00285	ABUW_0058		hypothetical protein	CDS	-4.12315	4.17065e-14	4.05117e-12	20.0794	22.696	21.9559	1.41284	1.12733	1.17906
ABUW_RS00605	ABUW_0122		hypothetical protein	CDS	-1.49427	8.48937e-13	5.08513e-11	74.799	73.9637	74.7708	26.8441	26.7036	25.8579
ABUW_RS00710	ABUW_0143		TonB-dependent siderophore receptor	CDS	-1.01234	1.80821e-06	1.65783e-05	22.4397	25.2078	19.8433	9.46606	13.4575	10.7335
ABUW_RS00765	ABUW_0154		M23 family metallopeptidase	CDS	1.18194	1.17968e-12	6.72977e-11	209.005	192.108	203.413	455.431	484.963	431.576
ABUW_RS00795	ABUW_0160		FprA family A-type flavoprotein	CDS	2.48284	5.18261e-15	6.89863e-13	23.0713	23.907	19.9942	135.633	125.275	115.832
ABUW_RS00800	ABUW_0161		YkgJ family cysteine cluster protein	CDS	2.36655	5.2416e-09	1.09525e-07	4.78714	3.18461	3.018	23.4532	16.769	18.377
ABUW_RS00995	ABUW_0201		amino acid permease	CDS	1.18025	1.2118e-11	5.44403e-10	138.395	129.851	119.965	305.457	305.507	270.248
ABUW_RS01005	ABUW_0203	gabT	4-aminobutyrate--2-oxoglutarate transaminase	CDS	1.21409	3.04495e-13	2.14579e-11	254.915	252.167	236.158	597.775	581.632	546.025
ABUW_RS01160	ABUW_0237	aqpZ	aquaporin Z	CDS	-3.62337	3.01991e-16	5.7124e-14	453.781	435.843	376.57	33.3431	32.0585	37.0387
ABUW_RS01190	ABUW_0243		membrane protein	CDS	-1.70582	1.20127e-13	9.81216e-12	204.983	219.334	184.098	61.1762	60.9463	64.3603
ABUW_RS01345	ABUW_0274		hypothetical protein	CDS	-1.60331	8.03924e-13	4.95041e-11	104.22	97.4222	110.685	36.3808	34.7359	31.8345
ABUW_RS01370	ABUW_0279		hypothetical protein	CDS	-1.80863	6.29495e-16	1.02837e-13	740.344	763.589	798.486	214.752	229.975	212.596
ABUW_RS01425	ABUW_0290	pilM	type IV pilus assembly protein PilM	CDS	2.95595	5.40416e-12	2.66062e-10	52.1598	55.2597	52.1359	477.188	394.354	367.581
ABUW_RS01430	ABUW_0291	comN	PilN domain-containing protein / type 4 fimbrial biogenesis protein PilN	CDS	3.34194	3.17784e-08	5.21514e-07	16.4225	15.7436	15.769	200.907	146.412	140.145
ABUW_RS01435	ABUW_0292	comO	type 4a pilus biogenesis protein PilO	CDS	3.27932	2.36922e-09	5.49353e-08	18.2177	19.6908	21.5787	226.55	185.798	162.547
ABUW_RS01440	ABUW_0293	comL	pilus assembly protein PilP	CDS	3.20181	1.3904e-13	1.11046e-11	15.1593	13.9943	15.6181	159.651	129.925	122.053
ABUW_RS01445	ABUW_0294	comQ	type IV pilus secretin PilQ	CDS	3.58153	1.60868e-08	2.8203e-07	50.3647	51.7611	47.6089	716.171	543.937	536.024
ABUW_RS01495	ABUW_0304	pilA	pilin / type IV pilin structural subunit	CDS	7.68903	8.35201e-09	1.57985e-07	7.64612	7.62512	7.46954	1907.27	1406.98	1392.43
ABUW_RS01510	ABUW_0307		bacterioferritin-associated ferredoxin	CDS	-1.49609	3.23272e-07	3.7722e-06	6.88151	7.58027	7.31864	2.26055	2.81833	2.60206
ABUW_RS01540	ABUW_0313	fimT	GspH/FimT family pseudopilin | pilin protein FimT	CDS	4.20435	1.0171e-11	4.68651e-10	0.99732	0.583098	0.754499	18.8615	13.5984	12.4411
ABUW_RS01545	ABUW_0314	pilV	type IV pilus modification protein PilV	CDS	4.00314	5.27448e-14	4.98855e-12	2.26059	2.46695	1.8108	42.7386	33.5381	31.3467
ABUW_RS01550	ABUW_0315	pilW	PilW family protein | pilus assembly protein PilW	CDS	3.68232	1.15172e-09	3.11225e-08	4.82038	4.9339	5.65874	82.0157	57.3529	56.6761
ABUW_RS01555	ABUW_0316	pilX	hypothetical protein | pilus assembly protein PilX	CDS	3.82957	4.5631e-16	7.80941e-14	5.35228	4.9339	5.50784	84.1349	74.6152	65.7426
ABUW_RS01560	ABUW_0317	pilY	VWA domain-containing protein | pilus assembly protein tip-associated adhesin PilY1	CDS	3.28538	2.11463e-13	1.55337e-11	68.4826	68.5813	65.0378	755.519	608.477	609.125
ABUW_RS01565	ABUW_0318	comE	prepilin-type N-terminal cleavage/methylation domain-containing protein | pilin like competence factor	CDS	2.49042	6.03036e-11	2.30565e-09	10.0064	10.2266	8.97854	67.3221	49.1798	49.1545
ABUW_RS01570	ABUW_0319	comF	type IV pilin protein | pilin like competence factor	CDS	2.52934	1.93338e-14	2.10563e-12	12.4997	12.559	11.5438	78.9074	68.4853	65.1734
ABUW_RS01600	ABUW_0325		lipase secretion chaperone	CDS	-1.39815	0.000124784	0.000607688	4.28848	3.49859	5.88509	1.41284	1.12733	2.2768
ABUW_RS01655	ABUW_0336		hypothetical protein	CDS	-1.10795	8.37857e-06	6.08335e-05	12.7325	9.46413	10.7139	4.09725	5.07299	5.93594
ABUW_RS01745	ABUW_0356		hypothetical protein	CDS	-1.59386	5.53515e-07	6.01006e-06	79.2205	75.6233	84.353	20.4863	26.6332	31.3873
ABUW_RS01750	ABUW_0357		hypothetical protein	CDS	-1.00524	7.35475e-06	5.43889e-05	10.3721	9.50898	9.05399	4.23853	4.7207	5.36674
ABUW_RS01880	ABUW_0383	mlaF	ABC transporter ATP-binding protein | toluene tolerance efflux transporter	CDS	-1.05519	5.23219e-13	3.48231e-11	566.877	541.653	546.031	270.984	262.386	262.97
ABUW_RS01885	ABUW_0384	mlaE	lipid asymmetry maintenance ABC transporter permease subunit MlaE	CDS	-1.27313	5.82967e-13	3.80943e-11	500.788	492.314	557.575	221.675	216.236	203.733
ABUW_RS01900	ABUW_0387	mlaB	STAS domain-containing protein| anti-sigma factor antagonist	CDS	-1.04993	4.1071e-12	2.1087e-10	287.095	282.174	290.407	144.817	138.732	131.851
ABUW_RS02445	ABUW_0498		DUF2147 domain-containing protein	CDS	1.10054	9.24754e-06	6.64713e-05	26.9276	28.1233	19.4661	51.2863	49.0389	60.6198
ABUW_RS02525	ABUW_0514		hypothetical protein | lipoprotein (UniProt)	CDS	2.63095	6.77195e-10	1.97873e-08	116.055	107.066	103.593	781.798	628.769	616.444
ABUW_RS02595	ABUW_0528	radC	DNA repair protein RadC	CDS	1.48738	2.75876e-09	6.23583e-08	6.74853	7.356	7.24319	20.9807	20.9261	18.0111
ABUW_RS02625	ABUW_0534		LemA family protein	CDS	1.35002	4.99152e-13	3.38481e-11	75.2644	77.2829	79.5996	207.194	196.296	188.121
ABUW_RS03180	ABUW_0646		VOC family protein	CDS	-1.10172	1.92894e-09	4.78112e-08	42.9845	47.4103	43.3837	21.4046	18.9532	21.8329
ABUW_RS03230	ABUW_0656	mscL	large conductance mechanosensitive channel protein MscL	CDS	-1.13415	2.11784e-13	1.55337e-11	443.109	428.083	441.985	199.211	200.383	198.691
ABUW_RS03330	ABUW_0677		hypothetical protein	CDS	3.28089	1.02091e-12	5.91801e-11	2.4933	2.64637	1.58445	21.6872	23.3921	22.8493
ABUW_RS03335	ABUW_0678	pilG	twitching motility response regulator PilG	CDS	3.3161	6.42469e-18	1.53936e-15	56.4483	59.5657	54.4748	626.032	551.546	522.851
ABUW_RS03340	ABUW_0679	pilH	response regulator	CDS	3.12336	2.42457e-17	5.12582e-15	51.5614	48.1728	45.4208	463.766	413.871	391.081
ABUW_RS03345	ABUW_0680	pilI	chemotaxis protein CheW	CDS	4.05793	7.30188e-08	1.09803e-06	27.792	24.4004	24.0685	510.461	401.893	364.491
ABUW_RS03350	ABUW_0681	pilJ	methyl-accepting chemotaxis protein	CDS	4.11588	1.71923e-13	1.31467e-11	139.858	143.487	144.336	2842.43	2368.8	2202.72
ABUW_RS03355	ABUW_0682	pilL	Hpt domain-containing protein	CDS	4.30192	3.63295e-09	7.90954e-08	80.6499	74.3225	80.5805	1827.8	1466.16	1351.73
ABUW_RS03360	ABUW_0683		hypothetical protein	CDS	3.69205	1.67847e-11	7.44743e-10	7.74585	6.63834	5.43239	102.29	79.8995	80.4198
ABUW_RS03365	ABUW_0684		radical SAM protein	CDS	-1.09407	4.9069e-10	1.46962e-08	61.8006	65.5312	57.4928	29.9523	29.5924	27.3216
ABUW_RS03370	ABUW_0685		alpha/beta fold hydrolase	CDS	-1.40749	2.17682e-09	5.14702e-08	26.9276	23.5033	28.9728	10.1725	9.51185	10.1236
ABUW_RS03495	ABUW_0710		hypothetical protein	CDS	-1.08014	1.74899e-08	3.05139e-07	40.7571	32.9675	35.4615	17.1661	16.2054	18.2144
ABUW_RS04140	ABUW_0845		phosphatase PAP2 family protein	CDS	-1.01752	2.03511e-11	8.70736e-10	227.721	225.928	230.65	119.385	113.156	105.709
ABUW_RS04390	ABUW_0895		hypothetical protein	CDS	1.04816	5.88949e-09	1.19587e-07	19.348	19.1077	21.3523	41.5376	37.6951	43.7877
ABUW_RS05235	ABUW_1066		hypothetical protein	CDS	-1.85869	4.33049e-10	1.30788e-08	20.5448	20.6327	22.7104	5.08624	6.97536	5.57003
ABUW_RS05285	ABUW_1076		hypothetical protein	CDS	-1.36827	2.58338e-10	8.14445e-09	39.5271	36.7352	38.9321	14.6229	16.3463	13.8234
ABUW_RS05420	ABUW_1108		SIMPL domain-containing protein	CDS	-1.36666	2.82946e-13	2.03382e-11	290.287	290.652	297.801	107.729	110.126	122.5
ABUW_RS05440	ABUW_1112		Lrp/AsnC family transcriptional regulator	CDS	-1.16725	3.14163e-06	2.67771e-05	12.7989	11.662	8.82764	4.45046	5.28436	5.20411
ABUW_RS05525	ABUW_1129		hypothetical protein	CDS	3.17903	5.57108e-14	5.04331e-12	4.75389	3.54344	4.60244	41.8202	37.836	37.3639
ABUW_RS05570	ABUW_1138		EAL domain-containing protein	CDS	2.24178	1.59178e-13	1.24366e-11	153.454	167.259	154.597	841.985	699.931	706.987
ABUW_RS05575	ABUW_1139		hypothetical protein	CDS	1.00886	1.47658e-10	4.91372e-09	69.7459	63.1091	61.718	137.117	127.741	127.379
ABUW_RS05720	ABUW_1170	basB	acinetobactin non-ribosomal peptide synthetase subunit BasB	CDS	-1.08617	1.43647e-07	1.93625e-06	27.7255	31.2182	23.1631	13.1395	13.7393	12.1158
ABUW_RS05730	ABUW_1174	bauC	ferric acinetobactin ABC transporter permease subunit BauC	CDS	-1.16404	0.000366304	0.00151845	2.42681	2.51181	2.7162	0.988991	1.12733	1.21971
ABUW_RS05770	ABUW_1182	basG	acinetobactin biosynthesis histidine decarboxylase BasG	CDS	-1.03357	2.0853e-05	0.000131715	9.00912	10.0921	9.73304	3.6734	4.29795	5.77331
ABUW_RS05890	ABUW_1206		peptide MFS transporter	CDS	-1.21192	9.58776e-12	4.47512e-10	182.975	182.689	201.904	78.2716	87.7204	78.9968
ABUW_RS06310	ABUW_1294		minor capsid protein	CDS	-1.15811	8.26479e-06	6.03733e-05	6.71529	7.31115	6.86594	2.96697	3.73428	2.76469
ABUW_RS06590	ABUW_1351	tadA	Flp pilus assembly complex ATPase component TadA	CDS	4.12386	6.06751e-18	1.53936e-15	11.4359	12.4245	9.50669	205.004	197.494	185.884
ABUW_RS06930	ABUW_1422		hypothetical protein	CDS	1.01563	0.0464164	0.0920643	0.232708	0.627951	0.452699	0.565138	1.12733	0.8538
ABUW_RS07145	ABUW_1466		DUF2171 domain-containing protein	CDS	2.508	4.7293e-11	1.86782e-09	2.52654	3.40888	2.8671	14.9055	17.1213	17.7265
ABUW_RS07250	ABUW_1487	csuAB	Csu fimbrial major subunit CsuAB	CDS	-2.99268	4.97191e-18	1.37454e-15	261.63	282.623	257.963	33.767	33.2562	33.7454
ABUW_RS07255	ABUW_1488	csuA	Csu fimbrial biogenesis protein CsuA	CDS	-2.77339	7.65004e-11	2.66934e-09	13.6965	10.9892	14.8636	1.90734	2.04329	1.82957
ABUW_RS07260	ABUW_1489	csuB	Csu fimbrial biogenesis protein CsuB	CDS	-2.4054	3.65516e-10	1.13247e-08	12.2005	11.5722	13.6564	2.89633	2.04329	2.15483
ABUW_RS07265	ABUW_1490	csuC	Csu fimbrial biogenesis chaperone CsuC	CDS	-2.03898	4.10499e-10	1.25028e-08	29.0885	24.4453	33.3489	7.77065	5.56619	7.56223
ABUW_RS07270	ABUW_1491	csuD	Csu fimbrial usher CsuD	CDS	-1.78665	3.7626e-13	2.60054e-11	97.6044	95.8074	88.8045	30.3762	25.9991	25.6953
ABUW_RS07275	ABUW_1492	csuE	Csu fimbrial tip adhesin CsuE	CDS	-1.90843	9.85827e-11	3.37435e-09	25.8306	22.2026	25.9548	5.86331	7.11627	6.66777
ABUW_RS07285	ABUW_1494		hypothetical protein	CDS	-1.62984	6.86872e-07	7.3036e-06	7.04773	5.65156	6.33779	2.54312	1.76145	1.91089
ABUW_RS07295	ABUW_1496	proP	glycine betaine/L-proline transporter ProP	CDS	1.0582	2.32222e-07	2.85824e-06	27.659	29.1997	32.6698	51.4276	63.9055	69.8083
ABUW_RS07400	ABUW_1516		chalcone isomerase family protein	CDS	-1.20029	0.0199319	0.0450253	1.6622	0.627951	2.1126	0.565138	0.915956	0.447229
ABUW_RS07410	ABUW_1518		GNAT family N-acetyltransferase	CDS	-1.42235	1.1857e-06	1.15249e-05	5.85094	5.83098	6.41324	2.11927	2.1842	2.35811
ABUW_RS07600	ABUW_1557	pgaA	poly-beta-1,6 N-acetyl-D-glucosamine exporter porin PgaA	CDS	-6.47304	8.91642e-22	8.0114e-19	534.962	499.804	513.738	5.5101	5.28436	6.38317
ABUW_RS07605	ABUW_1558	pgaB	poly-beta-1,6-N-acetyl-D-glucosamine N-deacetylase PgaB	CDS	-6.03508	1.21296e-21	8.71875e-19	325.625	320.928	342.92	5.15688	4.86161	5.04149
ABUW_RS07610	ABUW_1559	pgaC	poly-beta-1,6 N-acetyl-D-glucosamine synthase	CDS	-5.18095	3.85426e-19	1.38522e-16	182.809	168.067	179.646	4.37982	4.43886	5.52937
ABUW_RS07615	ABUW_1560	pgaD	poly-beta-1,6-N-acetyl-D-glucosamine biosynthesis protein PgaD	CDS	-4.06251	1.88075e-14	2.10563e-12	36.0365	35.7484	36.1405	1.48349	2.67741	2.23614
ABUW_RS07750	ABUW_1587		DUF2799 domain-containing protein	CDS	-1.0438	0.000294557	0.00125729	5.61824	5.56186	6.41324	4.09725	2.11374	2.39877
ABUW_RS07785	ABUW_1594		hypothetical protein	CDS	1.53489	5.48139e-09	1.12878e-07	9.47454	7.80454	6.41324	23.8064	23.1103	23.0526
ABUW_RS07790	ABUW_1595		ion transporter	CDS	1.12319	1.48544e-08	2.65606e-07	13.5968	13.187	12.3738	30.8707	28.8878	26.1019
ABUW_RS07910	ABUW_1621		aldehyde dehydrogenase family protein	CDS	1.25655	6.61584e-11	2.42626e-09	70.2113	67.3254	62.4725	147.148	179.88	151.773
ABUW_RS07960	ABUW_1631		spore coat U domain-containing protein	CDS	2.12188	5.61303e-14	5.04331e-12	13.8295	13.1421	14.7882	59.0569	62.3555	59.766
ABUW_RS07965	ABUW_1632		fimbria/pilus periplasmic chaperone	CDS	1.36979	4.21331e-09	9.06745e-08	12.2005	9.7781	9.65759	28.4688	28.1833	26.0206
ABUW_RS08010	ABUW_1641		hypothetical protein	CDS	1.74475	8.45807e-06	6.12869e-05	1.62896	1.07649	0.754499	4.94496	3.66382	3.86243
ABUW_RS08045	ABUW_1649		hypothetical protein	CDS	-2.1505	1.29023e-06	1.23986e-05	4.72065	5.42729	5.35694	1.97798	0.77504	0.8538
ABUW_RS08050	ABUW_1651		hypothetical protein	CDS	1.12677	0.000105398	0.00053053	1.86166	2.51181	2.03715	3.74404	5.35482	4.8382
ABUW_RS08285	ABUW_1702		ANTAR domain-containing protein	CDS	-1.01983	0.00847082	0.0217303	2.4933	1.34561	2.1126	1.05963	1.3387	0.691172
ABUW_RS09260	ABUW_1902		sorbosone dehydrogenase family protein	CDS	-1.90741	1.21408e-14	1.45447e-12	148.301	153.444	166.518	43.2331	40.5134	41.0231
ABUW_RS09265	ABUW_1903		hypothetical protein	CDS	-2.12101	1.85417e-12	9.94611e-11	44.2478	43.7772	54.6257	11.1615	10.6392	10.8555
ABUW_RS09275	ABUW_1905		hydrolase	CDS	-1.00112	1.82939e-09	4.56586e-08	49.6998	50.6847	48.7406	25.5019	25.9286	23.2965
ABUW_RS09295	ABUW_1909		hypothetical protein	CDS	-2.32679	8.92622e-08	1.3041e-06	6.28312	7.13173	9.65759	2.11927	1.40916	1.1384
ABUW_RS09455	ABUW_1943		nicotinate phosphoribosyltransferase	CDS	1.11216	5.17752e-10	1.52525e-08	311.43	300.699	300.668	597.28	635.533	739.879
ABUW_RS09515	ABUW_1956		hypothetical protein	CDS	1.22	0.0143871	0.0342433	0.299196	0.448537	0.603599	0.988991	0.563665	1.26037
ABUW_RS09545	ABUW_1963		hypothetical protein	CDS	-1.25171	3.47991e-06	2.88594e-05	8.74317	10.5406	7.16774	3.6734	4.15703	3.45586
ABUW_RS09955	ABUW_2050		hypothetical protein	CDS	-1.64009	8.93117e-05	0.000461187	1.72869	2.06327	2.4144	0.63578	0.704582	0.609857
ABUW_RS09960	ABUW_2051		hypothetical protein	CDS	7.57453	2.91045e-11	1.2163e-09	1.39625	1.88385	0.829949	304.327	272.109	250.163
ABUW_RS09965	ABUW_2052		type 1 fimbrial protein	CDS	-8.70876	1.15088e-20	5.90896e-18	25050.5	25277.8	24322.2	69.1588	53.055	56.5134
ABUW_RS09970	ABUW_2053		molecular chaperone / pili assembly chaperone	CDS	-7.50225	2.1011e-23	6.60774e-20	1316.5	1360.19	1410.16	8.05322	7.39811	7.19632
ABUW_RS09975	ABUW_2054		fimbrial biogenesis outer membrane usher protein	CDS	-7.54644	3.6771e-23	6.60774e-20	3300.93	3426.55	3328.85	16.3184	19.1646	18.2144
ABUW_RS09980	ABUW_2055		type 1 fimbrial protein	CDS	-6.57408	7.48665e-23	8.96901e-20	857.13	898.06	922.677	9.81927	8.80727	9.43246
ABUW_RS09985	ABUW_2056		DUF4882 family protein	CDS	-5.7401	1.53903e-21	9.21877e-19	913.678	904.474	942.671	17.0954	15.3599	18.7836
ABUW_RS09995	ABUW_2058		hypothetical protein	CDS	1.43335	6.54015e-13	4.19738e-11	54.4869	52.9273	51.4568	142.062	134.786	152.383
ABUW_RS10005	ABUW_2060		hypothetical protein	CDS	2.0152	4.65962e-09	9.85099e-08	2.62628	2.96034	2.48985	11.0908	12.6825	9.35114
ABUW_RS10035	ABUW_2066		dipeptidase	CDS	-1.54765	1.97691e-09	4.86645e-08	28.7561	25.5217	24.7476	7.55872	10.2164	9.26983
ABUW_RS10040	ABUW_2067	pqqE	pyrroloquinoline quinone biosynthesis protein PqqE	CDS	-1.26824	1.13969e-11	5.18485e-10	91.1218	80.7366	88.5782	35.0386	36.4269	36.5914
ABUW_RS10065	ABUW_2073		5'-nucleotidase C-terminal domain-containing protein	CDS	-1.68753	1.05347e-07	1.49062e-06	23.4038	25.6563	25.0494	8.47707	5.14345	9.02589
ABUW_RS10110	ABUW_2082	antB	anthranilate 1,2-dioxygenase small subunit	CDS	-1.79535	2.87944e-05	0.000173345	3.0252	2.78093	1.9617	1.05963	0.634123	0.650514
ABUW_RS10115	ABUW_2083	antC	anthranilate 1,2-dioxygenase electron transfer component AntC	CDS	-1.75531	3.54821e-08	5.69297e-07	8.6102	10.2715	8.22404	2.75505	2.32512	2.88666
ABUW_RS10120	ABUW_2084		AraC family transcriptional regulator	CDS	-1.42095	1.51391e-08	2.6803e-07	17.8188	16.7304	20.5224	7.41744	6.0594	6.95237
ABUW_RS10150	ABUW_2090		MFS transporter	CDS	-1.07353	0.000287045	0.00122961	5.91743	5.74127	5.50784	2.47248	4.01611	1.95154
ABUW_RS10155	ABUW_2091		AraC family transcriptional regulator	CDS	-1.2155	0.000141665	0.000675257	8.67668	7.2663	8.97854	3.88532	4.93207	2.2768
ABUW_RS10170	ABUW_2094		hypothetical protein	CDS	-1.02035	0.0182525	0.0418838	2.09437	2.37724	1.13175	1.48349	1.12733	0.487886
ABUW_RS10210	ABUW_2102		hypothetical protein	CDS	-7.60694	2.28744e-14	2.34887e-12	86.9663	96.8391	108.497	0.847707	0.281833	0.406571
ABUW_RS10215	ABUW_2103		hypothetical protein	CDS	-8.06235	5.6348e-19	1.84104e-16	78.0569	82.0374	88.1255	0.282569	0.422749	0.243943
ABUW_RS10365	ABUW_2133		transcriptional regulator	CDS	-2.14922	5.89923e-11	2.27977e-09	28.1244	25.9703	28.4446	7.55872	5.00253	6.05791
ABUW_RS10375	ABUW_2135		GGDEF domain-containing protein	CDS	3.0043	6.55667e-15	8.41595e-13	8.57695	9.15015	11.0911	83.0753	71.3037	73.5894
ABUW_RS10460	ABUW_2152		class I SAM-dependent methyltransferase	CDS	-1.19143	0.000903733	0.0032383	4.35496	4.70964	4.52699	0.988991	3.17062	1.82957
ABUW_RS10520	ABUW_2165		TonB-dependent siderophore receptor	CDS	-1.50633	7.37371e-11	2.65011e-09	41.9539	46.289	38.404	14.1284	15.078	15.3684
ABUW_RS10525	ABUW_2166		hypothetical protein	CDS	-1.66053	0.000144143	0.000685249	2.42681	2.33239	2.18805	0.706422	1.19779	0.447229
ABUW_RS10595	ABUW_2180		PepSY domain-containing protein	CDS	-1.096	6.22725e-09	1.24337e-07	40.2252	37.4528	33.4998	17.378	18.1077	16.7914
ABUW_RS10630	ABUW_2187		DHA2 family efflux MFS transporter permease subunit	CDS	-1.4695	3.20436e-09	7.10894e-08	30.2853	33.1917	27.9165	11.8679	12.3302	9.22917
ABUW_RS10635	ABUW_2188		SidA/IucD/PvdA family monooxygenase	CDS	-1.42002	7.22208e-09	1.40303e-07	32.0472	33.4608	26.332	10.7376	13.528	10.4082
ABUW_RS10640	ABUW_2189		siderophore biosynthesis protein	CDS	-1.35696	3.92427e-05	0.000227848	32.9116	37.6322	24.8985	11.3734	15.7122	10.7335
ABUW_RS10735	ABUW_2208		adenylate/guanylate cyclase	CDS	9.74968	1.25896e-19	5.02743e-17	1.46274	1.70444	1.58445	1471.41	1407.75	1197.39
ABUW_RS10965	ABUW_2255		PilZ domain-containing protein /type 4 fimbrial biogenesis protein	CDS	1.16126	2.27882e-08	3.86325e-07	15.9904	18.3003	13.1283	36.522	33.6085	36.7541
ABUW_RS11255	ABUW_2314		hypothetical protein	CDS	-2.09059	1.24529e-07	1.72138e-06	5.45202	5.74127	4.52699	1.55413	1.12733	1.09774
ABUW_RS11305	ABUW_2325		TetR/AcrR family transcriptional regulator	CDS	-1.32838	1.5223e-08	2.68193e-07	33.5764	33.5954	37.6495	16.6716	14.0212	11.384
ABUW_RS11470	ABUW_2358		dicarboxylate/amino acid:cation symporter	CDS	-1.72114	4.61581e-06	3.65402e-05	199.763	205.878	225.293	74.7395	66.583	50.6995
ABUW_RS11535	ABUW_2371	arsC	arsenate reductase (glutaredoxin)	CDS	-1.14028	0.0222829	0.0495881	0.698124	0.672805	0.980849	0.353211	0.281833	0.365914
ABUW_RS11690	ABUW_2403		MFS transporter	CDS	-1.55082	7.12614e-11	2.587e-09	34.6402	31.7564	33.7261	12.0798	10.8506	11.262
ABUW_RS11875	ABUW_2440		hypothetical protein	CDS	1.28457	0.00826073	0.0212825	1.72869	0.941927	0.22635	2.18991	3.0297	2.80534
ABUW_RS12210	ABUW_2509		TetR/AcrR family transcriptional regulator	CDS	-1.69323	0.00735684	0.0191876	1.03056	0.807366	0.980849	0.0706422	0.704582	0.162629
ABUW_RS12215	ABUW_2510		hypothetical protein	CDS	-2.28467	4.43429e-05	0.000252966	2.09437	1.21105	2.7162	0.423853	0.281833	0.447229
ABUW_RS12220	ABUW_2511		hypothetical protein	CDS	-1.31417	0.00463061	0.0129011	1.76193	1.12134	3.09345	0.494496	0.915956	0.813143
ABUW_RS12300	ABUW_2530		enoyl-CoA hydratase-related protein	CDS	1.05662	4.46492e-05	0.00025431	2.62628	3.27432	2.48985	5.22753	6.0594	6.22054
ABUW_RS12540	ABUW_2581		hypothetical protein	CDS	-1.31221	3.39614e-06	2.83854e-05	30.5845	25.5217	35.0088	14.1991	13.3166	9.51377
ABUW_RS12630	ABUW_2600		hypothetical protein	CDS	-1.78065	6.37054e-08	9.74285e-07	10.3056	7.71483	9.28034	2.47248	3.17062	2.39877
ABUW_RS12635	ABUW_2601		sel1 repeat family protein	CDS	-1.46501	1.02626e-08	1.90122e-07	14.8601	13.4561	14.1091	5.36881	4.93207	5.08214
ABUW_RS12640	ABUW_2602		chloride channel protein	CDS	-2.26903	2.44014e-14	2.43607e-12	67.7513	68.3121	70.772	13.7046	13.387	15.531
ABUW_RS12725	ABUW_2621		hypothetical protein	CDS	3.22964	4.08371e-16	7.33844e-14	8.97588	8.88103	9.12944	78.5542	80.3928	93.6334
ABUW_RS12765	ABUW_2631		EAL domain-containing protein	CDS	-1.00632	7.32823e-06	5.43502e-05	12.1008	11.2583	13.0528	4.94496	5.77757	7.07434
ABUW_RS12820	ABUW_2642		HlyD family type I secretion periplasmic adaptor subunit	CDS	1.31754	0.00382373	0.0109677	184.604	174.167	170.668	589.086	364.55	367.581
ABUW_RS12880	ABUW_2654		hypothetical protein	CDS	-1.08299	0.00101274	0.00358142	6.81502	6.63834	9.95939	3.88532	4.93207	2.39877
ABUW_RS12900	ABUW_2658		DUF4882 family protein	CDS	1.1513	2.88799e-09	6.48715e-08	15.7909	16.5959	15.09	38.1468	34.3836	33.3389
ABUW_RS12975	ABUW_2673		hypothetical protein	CDS	1.79896	3.44903e-11	1.39279e-09	9.64076	8.29793	10.1103	32.2129	30.6493	34.2333
ABUW_RS13010	ABUW_2679		DUF4142 domain-containing protein	CDS	-1.00421	1.22024e-05	8.36934e-05	12.7325	10.6303	13.8073	5.79266	7.46856	5.36674
ABUW_RS13085	ABUW_2696		transposase	CDS	1.01694	2.83692e-07	3.39863e-06	9.4413	10.0024	10.4121	21.8285	17.9668	20.3692
ABUW_RS13095	ABUW_2698	xseA	exodeoxyribonuclease VII large subunit	CDS	-1.16871	2.19832e-08	3.74444e-07	33.7759	31.5321	25.9548	12.9982	14.0916	13.7015
ABUW_RS13105	ABUW_2700		hypothetical protein	CDS	1.27182	2.01581e-09	4.92844e-08	10.8375	11.8414	11.6193	27.3386	28.8174	26.5898
ABUW_RS13110	ABUW_2701		LysE family transporter	CDS	1.66567	4.44096e-09	9.50049e-08	8.07829	6.6832	8.45039	24.4422	28.7469	20.5319
ABUW_RS13165	ABUW_2713		1,6-dihydroxycyclohexa-2,4-diene-1-carboxylate dehydrogenase	CDS	-1.03881	5.0241e-05	0.000281256	5.8177	6.50378	6.63959	3.10826	3.66382	2.5614
ABUW_RS13295	ABUW_2739		GNAT family N-acetyltransferase	CDS	-1.11072	5.49963e-05	0.000305497	5.65148	4.53022	5.65874	2.04863	2.81833	2.43943
ABUW_RS13305	ABUW_2741	vfr	cAMP-activated global transcriptional regulator CRP	CDS	1.02074	7.55003e-13	4.76049e-11	307.706	311.823	307.157	626.526	607.349	646.205
ABUW_RS13320	ABUW_2744		hypothetical protein	CDS	-1.32623	9.66031e-08	1.38877e-06	22.7721	25.2975	27.9165	9.74863	12.4711	8.29406
ABUW_RS13380	ABUW_2756		hypothetical protein	CDS	-1.1204	1.13224e-06	1.10879e-05	23.0381	16.3716	21.9559	10.1725	10.0051	8.2534
ABUW_RS13505	ABUW_2781		acyl-CoA dehydrogenase family protein	CDS	1.80098	7.36196e-07	7.71396e-06	1.56247	1.39046	1.2072	3.95597	5.49574	5.32609
ABUW_RS13575	ABUW_2795		hypothetical protein	CDS	-2.15769	1.00364e-05	7.12862e-05	2.62628	1.70444	2.2635	0.565138	0.422749	0.487886
ABUW_RS13595	ABUW_2799	astA	arginine N-succinyltransferase	CDS	1.37442	7.46978e-10	2.16503e-08	19.215	18.6143	17.0517	49.3789	53.2664	40.7791
ABUW_RS13605	ABUW_2801		Lrp/AsnC family transcriptional regulator	CDS	-1.54789	1.42969e-06	1.36307e-05	15.0263	12.3348	18.787	4.37982	4.43886	6.46449
ABUW_RS13610	ABUW_2802		gamma-aminobutyraldehyde dehydrogenase	CDS	1.35946	1.12386e-10	3.81052e-09	26.4955	21.2606	23.4649	57.856	61.7918	63.4658
ABUW_RS13655	ABUW_2811		hypothetical protein	CDS	-1.18809	1.42982e-06	1.36307e-05	9.54103	8.20822	9.05399	4.30918	3.66382	3.82177
ABUW_RS13675	ABUW_2815		hypothetical protein	CDS	-1.27239	3.65326e-09	7.90954e-08	36.0033	32.4741	39.0076	14.4817	16.6281	13.4982
ABUW_RS13680	ABUW_2816		RHS domain-containing protein	CDS	-1.41507	7.30592e-14	6.25178e-12	1218.09	1166.82	1183.36	411.844	450.439	475.363
ABUW_RS13685	ABUW_2817		type VI secretion system tip protein VgrG	CDS	-1.6129	3.43288e-15	4.93511e-13	689.248	667.109	627.441	211.715	212.713	224.062
ABUW_RS13815	ABUW_2842		hypothetical protein	CDS	3.84821	7.89519e-20	3.54691e-17	54.5202	59.9694	59.6054	886.278	822.458	795.132
ABUW_RS13835	ABUW_2846		YraN family protein	CDS	1.50447	9.60942e-08	1.387e-06	6.44934	6.99717	4.22519	19.0734	16.5577	15.8563
ABUW_RS13905	ABUW_2860		hypothetical protein	CDS	-1.05477	4.27875e-07	4.8358e-06	26.0965	20.229	25.3512	11.0202	10.4983	12.7257
ABUW_RS13910	ABUW_2862		hypothetical protein	CDS	-1.02327	0.000793018	0.0028994	14.7271	10.6752	11.5438	3.74404	6.97536	7.27763
ABUW_RS13940	ABUW_2869	gdhA	NADP-specific glutamate dehydrogenase	CDS	1.02375	2.11872e-09	5.11053e-08	36.5019	34.4028	29.5009	66.4037	68.274	70.4182
ABUW_RS14010	ABUW_2884	ureA	urease subunit gamma	CDS	-1.00538	0.00775146	0.0201292	2.09437	1.88385	1.3581	0.494496	0.986414	1.1384
ABUW_RS14015	ABUW_2885		urease accessory protein UreD	CDS	-1.01708	2.39288e-05	0.000148276	7.87883	6.95232	8.29949	4.45046	3.73428	3.33389
ABUW_RS14080	ABUW_2900		esterase	CDS	-1.07665	3.28012e-08	5.35853e-07	37.7984	37.094	47.1562	20.5569	19.5169	17.7265
ABUW_RS14110	ABUW_2906		SPOR domain-containing protein	CDS	1.22928	6.20468e-05	0.000336344	2.52654	1.74929	1.58445	5.08624	3.94566	5.1228
ABUW_RS14230	ABUW_2931		LysR substrate-binding domain-containing protein	CDS	-1.2634	6.33675e-09	1.25825e-07	24.1019	21.6195	22.7104	9.74863	9.15956	9.59509
ABUW_RS14300	ABUW_2946		cupin domain-containing protein	CDS	1.29132	4.88289e-05	0.000275064	5.08633	4.48537	2.18805	9.88991	9.86414	10.3676
ABUW_RS14390	ABUW_2964		GTP-binding protein	CDS	-1.34865	1.29525e-09	3.44824e-08	49.7663	48.7111	50.1742	15.8239	19.7987	22.2801
ABUW_RS14395	ABUW_2965		hypothetical protein	CDS	1.14937	0.00592076	0.0159754	6.01716	6.50378	5.80964	8.54771	11.6961	19.7187
ABUW_RS14420	ABUW_2970	betI	transcriptional regulator BetI	CDS	1.47736	1.91471e-11	8.39203e-10	21.8413	20.2739	23.9931	64.3551	57.0006	61.9615
ABUW_RS14425	ABUW_2971	betB	betaine-aldehyde dehydrogenase	CDS	1.95513	5.05986e-15	6.89863e-13	108.608	112.314	101.631	414.811	384.067	452.555
ABUW_RS14430	ABUW_2972	betA	choline dehydrogenase	CDS	2.57675	2.76738e-16	5.52554e-14	44.3807	44.5397	48.5897	268.582	252.945	296.96
ABUW_RS14685	ABUW_3026		VOC family protein	CDS	-1.57812	1.78455e-12	9.86718e-11	67.718	61.8532	67.9804	22.4642	21.2079	22.4021
ABUW_RS14710	ABUW_3031	pilT	type IV pilus twitching motility protein PilT	CDS	3.94864	9.40068e-09	1.75057e-07	15.0263	15.8782	11.0157	250.074	208.345	198.732
ABUW_RS14715	ABUW_3032	pilU	PilT/PilU family type 4a pilus ATPase	CDS	3.9613	6.87006e-14	6.02219e-12	14.8268	16.1025	13.8828	270.772	221.52	209.018
ABUW_RS14740	ABUW_3037		bacteriohemerythrin	CDS	1.59091	1.84636e-12	9.94611e-11	46.7411	37.094	41.5729	124.118	125.134	129.046
ABUW_RS14890	ABUW_3068		hypothetical protein	CDS	-1.32643	1.75344e-06	1.62002e-05	7.94532	6.7729	7.92224	2.47248	3.0297	3.37454
ABUW_RS15475	ABUW_3186		hypothetical protein	CDS	-1.15938	4.74139e-08	7.37686e-07	18.7164	18.2554	20.7487	8.54771	9.01864	8.2534
ABUW_RS15615	ABUW_3217	add	adenosine deaminase	CDS	-1.15266	9.60738e-11	3.32009e-09	65.8231	63.5577	60.1336	27.833	28.0423	29.3545
ABUW_RS15985	ABUW_3291		acyl-CoA synthetase	CDS	-1.09498	1.98147e-07	2.5343e-06	37.0671	33.9094	35.3106	14.9055	20.6442	14.5553
ABUW_RS16200	ABUW_3335		hypothetical protein	CDS	1.42508	0.0012397	0.00419635	0.631636	0.85222	0.754499	1.3422	1.40916	2.88666
ABUW_RS16240	ABUW_3343		hypothetical protein	CDS	-1.30513	6.20895e-11	2.31806e-09	107.112	96.0766	122.455	42.8092	44.8818	43.8691
ABUW_RS16315	ABUW_3358		DUF4124 domain-containing protein	CDS	1.40138	1.12779e-06	1.10747e-05	4.35496	4.97876	2.7162	10.2431	11.6961	10.8555
ABUW_RS16440	ABUW_3383		phosphatase PAP2 family protein	CDS	-1.00184	3.61837e-07	4.15489e-06	25.199	24.6247	29.1237	12.9275	15.0076	11.5873
ABUW_RS16500	ABUW_3395		acetate kinase	CDS	-1.35968	0.00176116	0.00564137	325.259	325.727	403.053	155.484	152.824	103.269
ABUW_RS16715	ABUW_3438		HdeD family acid-resistance protein	CDS	-2.2017	8.12671e-13	4.95041e-11	55.0188	53.7347	58.0964	14.3404	11.3438	10.8148
ABUW_RS16785	ABUW_3452		hypothetical protein	CDS	1.58251	1.02857e-13	8.59689e-12	44.3475	45.6162	44.44	141.85	132.109	128.802
ABUW_RS16790	ABUW_3453		hypothetical protein	CDS	3.70489	7.33513e-19	2.19687e-16	43.7491	45.8853	45.7226	649.767	549.221	564.972
ABUW_RS17020	ABUW_3499		DUF4062 domain-containing protein	CDS	1.31769	1.77874e-09	4.47048e-08	15.1593	14.4429	13.1283	40.3367	33.7495	33.2575
ABUW_RS17060	ABUW_3507	csaA	tRNA-binding protein	CDS	-1.26763	2.16022e-09	5.1416e-08	44.0815	38.1705	41.1956	16.1771	19.6578	15.6937
ABUW_RS17065	ABUW_3508		hypothetical protein | membrane protein (UniProt)	CDS	-1.23153	1.84856e-08	3.20953e-07	142.883	135.593	147.731	63.9312	67.5694	50.5368
ABUW_RS17100	ABUW_3515		DnaJ domain-containing protein	CDS	-1.11644	1.38114e-09	3.60463e-08	168.348	150.843	136.942	65.1322	68.5558	76.5981
ABUW_RS17105	ABUW_3516		MerR family transcriptional regulator	CDS	-1.02657	2.5097e-09	5.74514e-08	56.9802	64.6341	62.0953	27.1973	31.988	30.8181
ABUW_RS17270	ABUW_3549	pilB	type IV-A pilus assembly ATPase PilB	CDS	4.598	6.14456e-12	2.98426e-10	21.7083	21.5746	20.5978	606.11	480.243	465.199
ABUW_RS17275	ABUW_3550		type II secretion system F family protein	CDS	4.2823	7.98824e-15	9.89991e-13	16.9877	17.6723	14.5618	361.194	314.455	289.926
ABUW_RS17370	ABUW_3569		peptidoglycan hydrolase	CDS	2.00162	2.4044e-11	1.01664e-09	6.6488	7.356	7.99769	28.4688	31.988	27.037
ABUW_RS17730	ABUW_3641		sigma-54 dependent transcriptional regulator	CDS	3.56743	1.13193e-15	1.76877e-13	27.2268	24.535	25.7284	347.842	295.501	277.038
ABUW_RS17815	ABUW_3658		hypothetical protein	CDS	-1.51252	1.46336e-14	1.69655e-12	450.955	440.104	480.54	156.119	157.967	166.328
ABUW_RS18015	ABUW_3702		DUF2726 domain-containing protein	CDS	-1.88281	6.25632e-11	2.31806e-09	31.1164	29.9174	33.6507	8.05322	10.0755	7.6842
ABUW_RS18115	ABUW_3722		LysM peptidoglycan-binding domain-containing protein	CDS	3.20875	9.68725e-13	5.70754e-11	30.2853	29.1997	25.5021	301.996	248.013	240.121
ABUW_RS18120	ABUW_3723	dprA	DNA-processing protein DprA	CDS	2.72631	4.76796e-12	2.41353e-10	19.0821	18.4349	16.2217	139.589	109.562	109.205
ABUW_RS18385	ABUW_3776	abaI	acyl-homoserine-lactone synthase AbaI	CDS	-1.28974	0.002095	0.00651334	1.76193	2.24268	2.79165	1.13028	0.352291	1.09774
ABUW_RS18425	ABUW_3784		LysR family transcriptional regulator	CDS	-1.36864	4.89784e-09	1.02941e-07	20.7443	20.229	20.9751	8.83028	7.82086	7.44026
ABUW_RS18490	ABUW_3798		SDR family NAD(P)-dependent oxidoreductase	CDS	-1.6418	4.84211e-12	2.41702e-10	49.0349	50.4604	45.2699	15.2587	16.2758	15.0025
ABUW_RS18495	ABUW_3800		IS256-like element ISAba26 family transposase	CDS	-1.209	0.000178122	0.000816544	3.42413	4.21625	5.96054	1.76606	2.1842	1.78891
ABUW_RS18540	ABUW_3809		GntR family transcriptional regulator	CDS	-1.14535	5.33393e-06	4.1315e-05	32.8783	24.6695	22.1068	11.0908	14.0916	11.262
ABUW_RS18550	ABUW_3811	dld	D-lactate dehydrogenase	CDS	1.24584	1.9955e-11	8.64075e-10	57.08	54.4972	49.1933	136.34	124.993	121.077
ABUW_RS18900	ABUW_3881		M57 family metalloprotease	CDS	-4.93933	1.35786e-15	2.03339e-13	42.0537	45.8405	43.1573	1.27156	0.986414	1.78891
ABUW_RS18935	ABUW_3889		low temperature requirement protein A	CDS	-1.05336	3.28609e-11	1.34207e-09	145.509	138.957	144.487	73.1854	66.3716	67.2063
ABUW_RS19890			hypothetical protein	CDS	-1.65683	3.20314e-06	2.72154e-05	5.05309	5.65156	6.18689	2.18991	2.11374	1.21971
ABUW_RS19900			glutathione S-transferase	CDS	-1.07118	0.00500543	0.0138275	1.49598	1.39046	2.33895	0.777065	0.77504	0.813143
ABUW_RS20090			hypothetical protein	CDS	-2.33265	5.59893e-06	4.3089e-05	3.78982	2.24268	3.3198	0.777065	0.845498	0.365914
ABUW_RS20105	ABUW_0382		hypothetical protein	CDS	-3.70583	6.97555e-18	1.56688e-15	113.927	111.192	118.305	9.11285	9.23002	8.13143
ABUW_RS20230	ABUW_2512		hypothetical protein	CDS	-2.11735	0.00111047	0.00383484	1.03056	0.583098	0.905399	0.211927	0.281833	0.121971
ABUW_RS20270	ABUW_2861		hypothetical protein	CDS	-2.77931	8.25935e-10	2.37473e-08	7.74585	8.34278	6.86594	0.918349	1.3387	1.09774
ABUW_RS20295	ABUW_2922		hypothetical protein	CDS	-1.58469	0.0157013	0.0367865	0.698124	0.941927	1.28265	0	0.634123	0.2846
ABUW_RS20305	ABUW_3156		hypothetical protein	CDS	-1.60435	9.11803e-09	1.70797e-07	19.8799	17.3135	16.4481	4.94496	5.63665	6.87106
ABUW_RS20630			hypothetical protein	CDS	-1.00495	0.000131921	0.000634704	8.6102	6.95232	8.75219	4.73303	4.79115	2.88666
ABUW_RS20645			DNA polymerase V subunit UmuC	CDS	-1.24583	0.0200606	0.0452876	0.631636	0.807366	0.754499	0.353211	0.140916	0.365914
ABUW_RS20655			hypothetical protein	CDS	-1.48722	2.63308e-07	3.19705e-06	15.126	14.6672	19.0888	6.3578	6.9049	4.39097
ABUW_RS20670			prepilin peptidase	CDS	2.63943	2.14399e-14	2.26632e-12	11.303	10.8097	11.0911	78.2716	66.8648	62.3274
ABUW_RS20675			A24 family peptidase	CDS	2.35809	1.76266e-12	9.86718e-11	12.4665	9.82295	13.8073	63.7193	64.1169	56.1069
