# Supplementary material for: Cyclic AMP is a global virulence regulator governing inter and intrabacterial signalling in Acinetobacter baumannii
Source: PLoS Pathog. 2024 Sep 6;20(9):e1012529. doi: 10.1371/journal.ppat.1012529 (PMC11410210; doi:10.1371/journal.ppat.1012529)
Supplement: S4 Table — Results were obtained using FUNAGE-Pro. (XLSX) [file ppat.1012529.s014.xlsx]

## Sheet: GSEA - cavA RNA-seq
Supplementary Table S4. Gene Sequence Enrichment Analysis results of the significantly regulated genes in ΔcavA+cavA complemented vs ΔcavA EV strains in the dRNA-seq experiment. The results were obtained using FUNAGE-Pro.
ClassID	Class	Description	single_list
ATP-binding	KEYWORDS	keyword	0;4/198;0.00092;ABUW_0682,ABUW_1351,ABUW_2208,ABUW_3549
IPR037257	IPR	General secretory system II, protein E, N-terminal superfamily	4;2/ 3;7.6e-08;ABUW_1351,ABUW_3549
PF00437	Pfam	Type II/IV secretion system protein	5;3/5;1.1e-09;ABUW_1351,ABUW_3032,ABUW_3549
GO:0015627	GO	type II protein secretion system complex	1;2/ 9;1.1e-05;ABUW_0304,ABUW_1351
IPR036061	IPR	CheW-like domain superfamily	9;2/ 2;0.0e+00;ABUW_0680,ABUW_0682
GO:0006935	GO	chemotaxis	3;3/ 6;4.3e-08;ABUW_0680,ABUW_0681,ABUW_0682
PF01584	Pfam	CheW-like domain	9;2/2;0.0e+00;ABUW_0680,ABUW_0682
operon_1826	operons	CP008706.1|gene3542|ABUW_3549|pilB	3;2/4;1.0e-07;ABUW_3549,ABUW_3550
IPR001482	IPR	Type II/IV secretion system protein	5;3/ 5;2.0e-09;ABUW_1351,ABUW_3032,ABUW_3549
IPR042181	IPR	Type II secretion system, protein E, N-terminal	4;2/ 3;7.6e-08;ABUW_1351,ABUW_3549
GO:0007155	GO	cell adhesion	4;2/ 3;3.0e-07;ABUW_0304,ABUW_2052
operon_0383	operons	CP008706.1|gene675|ABUW_0678|pilG	4;3/6;1.9e-09;ABUW_0680,ABUW_0681,ABUW_0682
GO:0043107	GO	type IV pilus-dependent motility	3;2/ 4;7.2e-07;ABUW_3032,ABUW_3549
IPR027417	IPR	P-loop containing nucleoside triphosphate hydrolase	0;3/138;2.1e-03;ABUW_1351,ABUW_3032,ABUW_3549
IPR002545	IPR	CheW-like domain	9;2/ 2;0.0e+00;ABUW_0680,ABUW_0682
GO:0015628	GO	protein secretion by the type II secretion system	1;3/ 13;5.0e-07;ABUW_0304,ABUW_1351,ABUW_3550
GO:0007165	GO	signal transduction	1;2/ 6;3.0e-06;ABUW_0680,ABUW_0681
GO:0009289	GO	pilus	4;2/ 3;3.0e-07;ABUW_0304,ABUW_2052
GO:0016021	GO	integral component of membrane	0;4/385;2.5e-02;ABUW_0304,ABUW_0681,ABUW_2208,ABUW_3550
GO:0005524	GO	ATP binding	0;5/295;1.2e-03;ABUW_0682,ABUW_1351,ABUW_2208,ABUW_3032,ABUW_3549
GO:0046872	GO	metal ion binding	0;3/259;2.7e-02;ABUW_1351,ABUW_2208,ABUW_3549
